# Supplementary material for: Dance and Dietary Intervention Improves Metabolic Health, Fitness, and Quality of Life With Modest Gut Microbiota Shifts in Breast Cancer Patients With Obesity: A Pilot RCT
Source: Cancer Rep (Hoboken). 2026 Jun 19;9(6):e70611. doi: 10.1002/cnr2.70611 (PMC13282274; doi:10.1002/cnr2.70611)
Supplement: Supplementary file 1 — Table S1: Data analysis of all taxonomic differences among the three study groups in the cross‐sectional observational study. Table S2: Analysis of taxonomic differences within intervention group. Table S3: Analysis of quality‐of‐life domains measured using the EORTC QLQ‐C30 and EORTC QLQ‐BR23 questionnaires. [file CNR2-9-e70611-s001.xlsx]

## Sheet: Supplementary Table 1
Supplementary Table 1 Data analysis of all taxonomic differences among the three study groups in the cross-sectional observational study
Taxon	BCO (n=23)	OC (n=16)	HC (n=16)	p-value	Effect size
Alfa diversity
Shannon index	3.42174	3.3875	3.65625	0.0146377	0.124006
Chao1 index	630.787	619.775	752.606	0.00106041	0.224965
Phylum
Bacteroidetes	10.6981	24.2806	24.6349	0.000135439	0.304115
Actinobacteria	8.84737	2.77249	3.66546	0.00348096	0.179248
Firmicutes	73.9182	66.3713	63.4035	0.00722876	0.151142
Fibrobacteres	0.4128	0.122341	0.295252	0.00806551	0.146929
Lentisphaerae	0.00217109	0.0280094	0.0288023	0.0133855	0.127445
Aquificae	0.00132896	0	0.000579375	0.0172671	0.117652
Candidatus Marinimicrobia	0.000551043	0	0.000851938	0.0200688	0.111869
Balneolaeota	0.0189442	0.0209746	0.0419228	0.0290933	0.0975864
Order
Moraxellales	0.208927	0.484835	0.0236956	5.3965e-08	0.60519
Marinilabiliales	0.00252639	0.00369181	0.0129881	5.33297e-07	0.517084
Hyphomicrobiales	0.000854565	0.000949	0.00759506	4.06591e-06	0.438957
Desulfuromonadales	0.00703657	0.0117878	0	8.32958e-06	0.411373
Calditrichales	0.200577	1.25564	0.742312	2.3671e-05	0.371202
Bacteroidetes Order II. Incertae sedis	10.4155	24.0386	24.2406	0.000120509	0.308607
Rickettsiales	0.0273121	0.575678	0.235684	0.000159075	0.297928
Pseudomonadales	0.00406791	0	0.0133582	0.000654152	0.243545
Chlamydiales	0.0223124	0.0128414	0.0553926	0.0008511	0.233422
Fibrobacterales	66.9414	56.8197	56.6165	0.00107048	0.224602
Nitrospirales	0.00155817	0.0398329	0.0316706	0.00185565	0.203443
Bifidobacteriales	0.0205967	0.0495681	0.0222856	0.00449571	0.169409
Acidaminococcales	0.127851	0.0424288	0.137638	0.00455464	0.168908
Vicinamibacterales	0.0583	0.0429465	0.0445464	0.0073731	0.150381
Flavobacteriales	0.4128	0.122341	0.295252	0.00806551	0.146929
Spirochaetales	0.147594	0.3077	0.0836467	0.00836556	0.145524
Pelagibacterales	0.00896996	0.0633435	0.0356656	0.00956612	0.140366
Xanthomonadales	0.00217109	0.0280094	0.0288023	0.0133855	0.127445
Bacteriovoracales	0.124114	0.225486	0.403152	0.0144254	0.124568
Micrococcales	0.00074913	0.0365042	0.0220335	0.0170161	0.118215
Bacillales	0.00132896	0	0.000579375	0.0172671	0.117652
Cellvibrionales	0.0145848	0.0269108	0.0345231	0.0245849	0.104062
Bdellovibrionales	0.0189442	0.0209746	0.0419228	0.0290933	0.0975864
Sphingomonadales	0.00864283	0.0364242	0.0274651	0.0292961	0.0973192
Coprothermobacterales	0	0.00375363	0.000735063	0.0319635	0.0939677
Pseudonocardiales	0.107691	0.135567	0.126443	0.0328574	0.0929069
Oscillatoriales	0.0110534	0.0054865	0.0385025	0.0382037	0.0871086
Sphingobacteriales	0.275916	1.48716	0.699661	0.0401094	0.0852363
Thermales	0.0181923	0.0394932	0.00724687	0.0477328	0.0785437
Acholeplasmatales	0.120665	0.129284	0.108413	0.0485177	0.0779164
Pseudanabaenales	0.00806113	0.0168848	0.0273818	0.0493005	0.0773008
Blastocatellales	5.02738	1.15985	2.10594	0.0511549	0.0758806
Vibrionales	1.10021	0.465341	1.74929	0.0539098	0.0738632
Family
Methylobacteriaceae	0.0857969	0.161611	0	3.3248e-08	0.623818
Stappiaceae	0.0049187	0.0108874	0	3.42768e-08	0.622646
Micrococcaceae	0.180793	0.415945	0.00441162	4.71056e-08	0.610418
Robiginitomaculaceae	0.00252639	0.00369181	0.0129881	5.33297e-07	0.517084
Holosporaceae	0.000490652	0.000323625	0.00458231	7.91042e-06	0.413359
Desulfurellaceae	0.00703657	0.0117878	0	8.32958e-06	0.411373
Burkholderiaceae	0.0084013	0.0348478	0.119377	1.63755e-05	0.385374
Comamonadaceae	0.00545022	0.37155	0.255909	8.9467e-05	0.320063
Thiobacillaceae	0.000147652	0.0347249	0.0302621	0.000263796	0.278474
Azospirillaceae	0.00923239	0.416868	0.195517	0.000358377	0.266689
Desulfitobacteriaceae	0.0030623	0.00101131	0.00607331	0.000413924	0.261147
Odoribacteraceae	0.0855459	0.272743	0.320182	0.000633829	0.244759
Leptolyngbyaceae	0.00406791	0	0.0133582	0.000654152	0.243545
Chitinophagaceae	0.0223124	0.0128414	0.0553926	0.0008511	0.233422
Candidatus Paracaedibacteraceae	8.74783e-05	0.000219312	0.00212725	0.000958738	0.228842
Rikenellaceae	0.904731	1.36082	2.8238	0.000997014	0.227336
Acetobacteraceae	0.00642143	0.00186244	0.00899456	0.00117646	0.220971
Microbacteriaceae	0.00532552	0.0147831	0.0011775	0.00143446	0.213345
Lachnospiraceae	40.6195	32.1516	28.7975	0.00164238	0.208139
Bacillaceae	0.0662605	0.0824021	0.249799	0.001798	0.204657
Tannerellaceae	0.740795	1.74626	1.55876	0.00207086	0.199223
Sporomusaceae	0.193854	0.0219238	0.134403	0.00290716	0.186176
Barnesiellaceae	0.140444	0.424828	0.739207	0.00396133	0.174276
Bdellovibrionaceae	0.0205967	0.0495681	0.0222856	0.00449571	0.169409
Acholeplasmataceae	0.127851	0.0424288	0.137638	0.00455464	0.168908
Idiomarinaceae	0.209119	0.070024	0.178636	0.00458027	0.168692
Spirosomaceae	0.000267478	0	0.00102931	0.00504032	0.165011
Flavobacteriaceae	0.00637452	0.00144831	0.0975674	0.00517715	0.163981
Bacteroidaceae	7.3507	15.2276	14.7894	0.00517952	0.163963
Muribaculaceae	0.0913823	0.219227	0.200285	0.00525211	0.163428
Kribbellaceae	7.21304e-05	0.001449	0.00306312	0.00540002	0.16236
Sutterellaceae	0.0528969	0.450866	0.217596	0.00568395	0.160389
Geminocystaceae	0	0	0.000735063	0.00578446	0.159715
Myxococcaceae	0.00287978	0.0168101	0.00876688	0.00651914	0.155116
Symbiobacteriaceae	0.0127652	0.00323781	0.00358106	0.0071715	0.151448
Vibrionaceae	0.0583	0.0429465	0.0445464	0.0073731	0.150381
Enterococcaceae	0.291199	0.0319517	0.21654	0.0075622	0.149407
Syntrophomonadaceae	0	0.000135125	0.0011935	0.00794554	0.147506
Fibrobacteraceae	0.4128	0.122341	0.295252	0.00806551	0.146929
Sphingomonadaceae	0.147594	0.3077	0.0834483	0.00836556	0.145524
Pasteurellaceae	0.00896996	0.0633435	0.0356656	0.00956612	0.140366
Victivallaceae	0.00217109	0.0280094	0.0288023	0.0133855	0.127445
Erwiniaceae	0.00271122	0.00463931	0.00397425	0.014384	0.124678
Anaplasmataceae	0.000254	0.0138757	0.00555056	0.0159264	0.120761
Oceanospirillaceae	0.00192922	0.000158812	0.000668688	0.0168507	0.118591
Prevotellaceae	0.631081	2.34037	2.0992	0.0194269	0.113119
Peptostreptococcaceae	1.54726	0.494291	1.51627	0.0200115	0.111979
Legionellaceae	0.488249	0.351885	0.185287	0.0206844	0.110707
Alicyclobacillaceae	0.00277535	0.00052075	0.00310425	0.0211689	0.109816
Campylobacteraceae	0	0.000656438	8.375e-05	0.0231393	0.106393
Caulobacteraceae	0.0145848	0.0269108	0.0345231	0.0245849	0.104062
Aerococcaceae	0.00321187	0.001032	0.000889625	0.0251695	0.103158
Porphyromonadaceae	0.470842	2.44634	1.70974	0.0268433	0.100682
Halomonadaceae	0.00825639	0.00450975	0.03469	0.028642	0.0981878
Balneolaceae	0.0189442	0.0209746	0.0419228	0.0290933	0.0975864
Sphingobacteriaceae	0.00864283	0.0364242	0.0274651	0.0292961	0.0973192
Nitrobacteraceae	0.00277248	0.00170388	0.0127634	0.0297463	0.0967327
Pseudomonadaceae	0.107691	0.135567	0.126192	0.0328574	0.0929069
Caedimonadaceae	0.000276435	0.000406063	0.0008855	0.0432838	0.0823068
Aquificaceae	0.00117665	0	0.000579375	0.0466548	0.0794223
Cyclobacteriaceae	0.0195831	0.112426	0.0945184	0.0468366	0.0792727
Rhodanobacteraceae	0.00669474	0.00209644	0.00415656	0.0495546	0.0771031
Marinilabiliaceae	0.000624522	0.0362956	0.0208886	0.0500009	0.0767582
Bifidobacteriaceae	5.02738	1.15985	2.10594	0.0511549	0.0758806
Akkermansiaceae	1.10021	0.465341	1.74929	0.0539098	0.0738632
Genus
Rossellomorea	0.0111898	0.00827725	0.0567946	1.8892e-08	0.645559
Methylobacterium	0.0857969	0.161611	0	3.3248e-08	0.623818
Roseibium	0.0049187	0.0108874	0	3.42768e-08	0.622646
Micrococcus	0.178781	0.406492	0.00267231	4.92504e-08	0.608706
Sphingomonas	0.123785	0.285508	0.00122606	5.39276e-08	0.605216
Rhizobium	0.00259913	0.00204256	0.0278864	5.76155e-08	0.602672
Catonella	0.0391962	0.0330733	0.0119141	9.17316e-08	0.584785
Dongia	0	0.000308687	0.00270338	1.83524e-07	0.558112
Hellea	0.00243891	0.00356281	0.0125913	4.51984e-07	0.523447
Ralstonia	0.0021097	0.00468044	0.0153529	3.2792e-06	0.447227
Holospora	0.000490652	0.000323625	0.00458231	7.91042e-06	0.413359
Desulfurella	0.00703657	0.0117878	0	8.32958e-06	0.411373
Intestinibaculum	7.9e-05	0.515582	0.00204456	2.6701e-05	0.36657
Variovorax	0.00260596	0.182456	0.176629	7.06081e-05	0.329168
Komagataeibacter	0.000217957	0.000234313	0.00220331	9.80478e-05	0.316541
Jeotgalibacillus	7.56957e-05	0.000109188	0.00125312	0.000114597	0.310542
Pseudomonas	0.0505356	0.11308	0.0400803	0.000201002	0.288931
Sphingobium	0.00480617	0.00725931	0.00146225	0.00022971	0.283796
Thiobacillus	0.000147652	0.0347249	0.0302621	0.000263796	0.278474
Sporomusa	0.183954	0.00871481	0.109754	0.000276663	0.276643
Roseomonas	0	0.000213688	0.00118775	0.00027722	0.276565
Delftia	0.000279826	0.0156739	0.0118704	0.000417582	0.260809
Odoribacter	0.0359426	0.122238	0.184309	0.000451524	0.257803
Azospirillum	0.00923239	0.416777	0.195363	0.000553413	0.249977
Tahibacter	0.000817522	0.000532625	0.00282969	0.000587566	0.247674
Dehalobacter	0.0030623	0.00101131	0.00550213	0.000604398	0.246588
Chitinophaga	0.0223124	0.0124564	0.0552881	0.000809733	0.235339
Phocaeicola	3.1103	8.19744	7.55691	0.000870841	0.23254
Ruminiclostridium	2.68625	0.674457	2.013	0.000875125	0.232352
Candidatus Captivus	8.74783e-05	0.000219312	0.00212725	0.000958738	0.228842
Alistipes	0.904731	1.36082	2.8238	0.000997014	0.227336
Microbacterium	0.00532552	0.0144876	0.00111725	0.00107102	0.224583
Actinomyces	0.0123729	0.00465075	0.00596438	0.00135922	0.215417
Anaerostipes	4.97288	2.73296	2.83465	0.00138306	0.214748
Pelomonas	0.00176139	0.172297	0.0667479	0.00157952	0.20964
Fournierella	0.000287957	0.0397841	0.0148984	0.00158043	0.209618
Candidatus Phytoplasma	0.11719	0.0298661	0.120905	0.00166585	0.207593
Parabacteroides	0.740795	1.74626	1.55876	0.00207086	0.199223
Holdemanella	0.151226	0.121037	0.071441	0.00208876	0.198892
Blautia	13.9581	9.24642	8.0169	0.00217339	0.197364
Candidatus Vestibaculum	0.000112261	0.00289944	0.00251794	0.0021976	0.196938
Olivibacter	0.000484957	0	0.00283631	0.00228524	0.195434
Anaerobutyricum	2.7063	1.03671	1.64615	0.00239062	0.1937
Citrobacter	0.0018713	0.00792575	0.0305092	0.00241512	0.193308
Leptothoe	0.00406791	0	0.0129516	0.00260028	0.190467
Acidaminococcus	0.0806797	0.22831	0.176119	0.00296001	0.185483
Burkholderia	7.48696e-05	0.000164063	0.000723688	0.00394194	0.174465
Coprobacter	0.00063	0.00807394	0.0081605	0.00440378	0.170204
Bdellovibrio	0.0205967	0.0495681	0.0222856	0.00449571	0.169409
Idiomarina	0.209119	0.070024	0.178636	0.00458027	0.168692
Sutterella	0.0527971	0.44872	0.217596	0.00513093	0.164326
Muribaculum	0.0913823	0.219227	0.200285	0.00525211	0.163428
Microlunatus	0.00367	0.0133088	0.0206086	0.00535534	0.162679
Kribbella	7.21304e-05	0.001449	0.00306312	0.00540002	0.16236
Dokdonella	0.00391217	0.00134544	0.00084325	0.00565476	0.160587
Absiella	0.0740045	0.167409	0.0709772	0.00571103	0.160206
Desulfitobacterium	0	0	0.000571187	0.00578446	0.159715
Lacrimispora	0.0771151	0.195987	0.162038	0.0058472	0.1593
Barnesiella	0.139814	0.416754	0.731047	0.00649559	0.155255
Myxococcus	0.00287978	0.0168101	0.00876688	0.00651914	0.155116
Adlercreutzia	0.00641948	0.00115931	0.00374469	0.0071085	0.151787
Caldinitratiruptor	0.0127652	0.00323781	0.00358106	0.0071715	0.151448
Enterococcus	0.291199	0.0317876	0.21654	0.00735541	0.150474
Salinivibrio	0.0583	0.0429465	0.0445464	0.0073731	0.150381
Priestia	0.00222526	0.00154275	0.000397125	0.0076193	0.149118
Peptoanaerobacter	0.000584435	0	0.00101131	0.00772007	0.148613
Syntrophomonas	0	0.000135125	0.0011935	0.00794554	0.147506
Fibrobacter	0.4128	0.122341	0.295252	0.00806551	0.146929
Flavobacterium	0.00560513	0.000917313	0.0836246	0.00817744	0.146399
Wolbachia	0	0.0133362	0.00555056	0.00860354	0.144445
Haemophilus	0.00706943	0.0183679	0.029964	0.00861615	0.144389
Citrifermentans	0	0.00246381	0.00359481	0.00902492	0.142606
Paraclostridium	0.306662	0.0931509	0.231404	0.00948508	0.140694
Chitinimonas	0.00615752	0.0294151	0.102171	0.0100922	0.138307
Thermocrinis	7.06957e-05	0	0.000345188	0.0106372	0.136285
Paraprevotella	0.134154	0.31076	0.827948	0.0124849	0.130125
Kushneria	0.00731704	0.00249563	0.0253412	0.0128625	0.128979
Parablastomonas	0.00123861	0.00082475	0.00247087	0.0128921	0.12889
Anaerococcus	0.0273162	0.0135498	0.0202513	0.0131797	0.128041
Mycoplasmopsis	0.0064153	0.0127062	0.0153554	0.0131972	0.127991
Victivallis	0.00217109	0.0280094	0.0288023	0.0133855	0.127445
Alcaligenes	0.00131804	0.00424506	0.00439294	0.0138193	0.126219
Lacihabitans	0.000267478	0	0.000944125	0.0157973	0.121074
Enterobacter	0.0224657	0.008663	0.0111397	0.019129	0.113713
Mechercharimyces	0.00204717	0.000129	0.000522	0.0194911	0.112992
Hydrogenobacter	0.00110596	0	0.000234187	0.0196378	0.112704
Clostridioides	1.541	0.49166	1.51141	0.0200115	0.111979
Legionella	0.488249	0.351885	0.185287	0.0206844	0.110707
Coriobacterium	0.0109329	0.00225338	0.00418575	0.0210309	0.110068
Alicyclobacillus	0.00277535	0.00052075	0.00310425	0.0211689	0.109816
Annamia	0	0	0.000262562	0.0225203	0.107436
Cyanobacterium	0	0	0.0004725	0.0225203	0.107436
Duodenibacillus	0	0.00214656	0	0.0225203	0.107436
Lelliottia	0	0.00111662	0	0.0225203	0.107436
Mitsuokella	0	0.0621149	0	0.0225203	0.107436
Pedobacter	0	0	0.000900938	0.0225203	0.107436
Sporacetigenium	0	0	0.000191563	0.0225203	0.107436
Weissella	0.00482891	0.0924562	0.0167834	0.022763	0.107024
Campylobacter	0	0.000656438	8.375e-05	0.0231393	0.106393
Lachnospira	0.353079	1.14766	1.11507	0.0239577	0.105056
Brevundimonas	0.0145848	0.0269108	0.0345231	0.0245849	0.104062
Mesonia	0.000112261	0	0.00672188	0.025493	0.102667
Bradyrhizobium	0.00249226	0.00128681	0.0121509	0.0256159	0.102482
Bacteroides	4.24041	7.03014	7.23249	0.0270768	0.100349
Herbaspirillum	0	9.84375e-05	0.000521125	0.0273026	0.10003
Cohnella	0.0161729	0.0117934	0.0824069	0.0290302	0.09767
Cronobacter	0.000446957	0	0.00234587	0.0305585	0.0956967
Desulfofundulus	0.00980557	0.0135478	0.0309418	0.0320426	0.0938726
Leptonema	0.00134139	0	8.35e-05	0.0323065	0.0935571
Porphyromonas	0.470366	2.44276	1.7063	0.0341649	0.091406
Propionibacterium	0.00317891	9.84375e-05	0.00151856	0.0347935	0.0907048
Prevotella	0.496485	1.99663	1.26138	0.0353853	0.0900561
Massilioclostridium	0.0782653	0.0442064	0.170658	0.0363538	0.0890175
Ligilactobacillus	0.747703	0.109451	0.00260056	0.0365088	0.088854
Oceanospirillum	0.00174217	0.000158812	0.000668688	0.0372635	0.088067
Schnuerera	0.00167978	0.0271066	0.00809563	0.0394403	0.0858833
Abiotrophia	0.00280743	0.000501937	0.000826812	0.0402161	0.0851342
Neobacillus	0.000297261	0.000519625	0.00139544	0.0411167	0.0842824
Thermanaerovibrio	0.00210135	0.00104794	0.00998244	0.0412015	0.0842031
Alkalibacterium	0.000565652	0.000109188	0.000884812	0.0420086	0.083457
Oscillibacter	0.124408	0.262679	0.311578	0.0425441	0.0829698
Faecalibacterium	10.7766	14.433	13.1879	0.043	0.0578282
Candidatus Nucleicultrix	0.000276435	0.000406063	0.0008855	0.0432838	0.0823068
Gracilimonas	0.0189442	0.0209746	0.0392811	0.0439583	0.0817121
Bilophila	0.0622277	0.190899	0.128973	0.044075	0.0816101
Butyricimonas	0.0496033	0.150505	0.135873	0.044877	0.0809165
Thermodesulfomicrobium	0.496959	0.377126	2.13699	0.0455913	0.0803092
Thermoflavimicrobium	0.00145883	6.81875e-05	0.000860312	0.045615	0.0802892
Novosphingobium	0.0177643	0.0139894	0.0782891	0.045763	0.0801646
Echinicola	0.0195831	0.112426	0.0943889	0.0468366	0.0792727
Bifidobacterium	5.02723	1.15902	2.10532	0.0511549	0.0758806
Bulleidia	0.00780109	0.00150631	0.00572794	0.052518	0.0748692
Akkermansia	1.10021	0.465341	1.74929	0.0539098	0.0738632
Species
Ralstonia pickettii	0	0.0004395	0.00468562	1.31176e-10	0.836711
Bacillus testis	0	0.00045875	0.00384	4.96413e-09	0.696963
Rossellomorea marisflavi	0.0111898	0.00827725	0.0567946	1.8892e-08	0.645559
Methylobacterium radiotolerans	0.0857969	0.161611	0	3.3248e-08	0.623818
Roseibium aggregatum	0.0049187	0.0108874	0	3.42768e-08	0.622646
Sphingomonas aquatilis	0.0155799	0.0361566	5.91875e-05	3.82172e-08	0.618461
Micrococcus luteus	0.178781	0.406492	0.00267231	4.92504e-08	0.608706
Sphingomonas leidyi	0.107297	0.244413	0.000966938	5.0561e-08	0.607696
Rhizobium cellulosilyticum	0.00259913	0.00204256	0.0278864	5.76155e-08	0.602672
Catonella morbi	0.0391962	0.0330733	0.0119141	9.17316e-08	0.584785
Dongia soli	0	0.000308687	0.00270338	1.83524e-07	0.558112
Hellea balneolensis	0.00243891	0.00356281	0.0125913	4.51984e-07	0.523447
Anaerococcus lactolyticus	4.51739e-05	0	0.000879375	4.3068e-06	0.436743
Odoribacter laneus	8.31739e-05	0.000372312	0.0289757	5.83334e-06	0.425074
Holospora curviuscula	0.000490652	0.000323625	0.00458231	7.91042e-06	0.413359
Desulfurella amilsii	0.00683909	0.0113987	0	8.32958e-06	0.411373
Variovorax paradoxus	0.00239157	0.182242	0.176322	1.06895e-05	0.401779
Intestinibaculum porci	7.9e-05	0.515582	0.00204456	2.6701e-05	0.36657
Prevotella copri	0.254952	1.51457	0.533106	2.96437e-05	0.362548
Bacteroides stercoris	0.0351007	0.00459537	0.634928	3.32114e-05	0.358178
Blautia marasmi	0.0332538	0.00945275	0.024845	4.08857e-05	0.350182
Paraprevotella xylaniphila	0	0.13049	0	7.19284e-05	0.328455
Blautia caecimuris	0.10761	0.0678951	0.0345541	7.98718e-05	0.324426
Roseomonas oryzae	0	0.000116938	0.00118775	9.08739e-05	0.319463
Jeotgalibacillus campisalis	7.56957e-05	0.000109188	0.00125312	0.000114597	0.310542
Microbacterium oxydans	0.00207226	0.00408869	9.375e-05	0.000133319	0.304722
Prevotella intermedia	0.000303435	0.001946	0.00357463	0.000133689	0.304615
Sutterella wadsworthensis	0.0161154	0.355898	0.170806	0.000168973	0.295607
Sporomusa intestinalis	0.182068	0.00743931	0.107108	0.000207319	0.28774
Phocaeicola plebeius	0.170221	0.0211779	0.371644	0.000219318	0.285576
Sphingobium indicum	0.00480617	0.00725931	0.00146225	0.00022971	0.283796
Pseudomonas aeruginosa	0.0025583	0.111559	0.0354081	0.000233688	0.283136
Prevotella ruminicola	0.0471953	0.0149839	0.13807	0.000246443	0.281092
Thiobacillus thioparus	0.000147652	0.0347249	0.0302621	0.000263796	0.278474
Prevotella maculosa	0.0154996	0.0227499	0.200391	0.000286743	0.275266
Bacteroides thetaiotaomicron	0.510682	1.4078	1.72174	0.000311504	0.272081
Mycoplasmopsis gallopavonis	0	0	0.000513062	0.000327528	0.270151
Blautia schinkii	7.46394	4.46913	4.02941	0.000343727	0.268295
Odoribacter splanchnicus	0.0358594	0.121866	0.155334	0.000475246	0.255834
Azospirillum brasilense	0.00912148	0.415906	0.19488	0.000477865	0.255622
Parabacteroides goldsteinii	0.0309501	0.019589	0.122249	0.000549818	0.250228
Brinjal little leaf phytoplasma	0.108404	0.0230114	0.0645178	0.000560981	0.249455
Tahibacter aquaticus	0.000817522	0.000532625	0.00282969	0.000587566	0.247674
Dehalobacter restrictus	0.0030623	0.00101131	0.00550213	0.000604398	0.246588
Blautia massiliensis	0.117254	0.0453728	0.0555219	0.000754904	0.238035
Chitinophaga arvensicola	0.02084	0.0122267	0.0552044	0.000809733	0.235339
Candidatus Captivus acidiprotistae	8.74783e-05	0.000219312	0.00212725	0.000958738	0.228842
Alistipes finegoldii	0.715558	1.10512	2.40875	0.000958972	0.228833
Sutterella timonensis	0.000887261	0.000135125	0.00120206	0.001089	0.223942
Phocaeicola vulgatus	2.92028	8.09729	7.12658	0.00120471	0.220058
Anaerostipes caccae	2.781	1.78733	1.7776	0.00127131	0.217989
Phocaeicola dorei	0.00110361	0.00433269	0.00779656	0.00127852	0.217771
Alistipes shahii	0.000150435	0.00013125	0.00220887	0.00134084	0.215941
Actinomyces oris	0.0122125	0.00465075	0.00596438	0.00135922	0.215417
Porphyromonas crevioricanis	0	0	0.00124725	0.00141283	0.213929
Pelomonas puraquae	0.00176139	0.172297	0.0667479	0.00157952	0.20964
Fournierella massiliensis	0.000287957	0.0397841	0.0148984	0.00158043	0.209618
Enterococcus haemoperoxidus	0.0554699	0.00992913	0.151537	0.00165057	0.207948
Ralstonia solanacearum	0.0021097	0.00424094	0.0106673	0.00170104	0.206789
Paraprevotella clara	0.134154	0.18027	0.827948	0.00198114	0.200926
Clostridium butyricum	0.0416277	0.0102668	0.0389146	0.00207427	0.199159
Holdemanella biformis	0.151226	0.121037	0.071441	0.00208876	0.198892
Candidatus Vestibaculum illigatum	0.000112261	0.00289944	0.00251794	0.0021976	0.196938
Delftia tsuruhatensis	0.000279826	0.0148837	0.0111551	0.00221288	0.196672
Olivibacter soli	0.000484957	0	0.00283631	0.00228524	0.195434
Anaerobutyricum hallii	2.7063	1.03671	1.64615	0.00239062	0.1937
Alistipes putredinis	0.0821073	0.182738	0.298025	0.00254487	0.191295
Ligilactobacillus salivarius	0.747635	0.108776	0.00145481	0.00259355	0.190566
Leptothoe spongobia	0.00406791	0	0.0129516	0.00260028	0.190467
Acidaminococcus fermentans	0.0662328	0.198463	0.145507	0.00291708	0.186045
Megamonas funiformis	0.0304564	1.09525	0.444244	0.0031008	0.183696
Ruminiclostridium cellulolyticum	0.240959	0.0710806	0.419082	0.00354675	0.178528
Enterococcus casseliflavus	0.0186857	0.000879937	0.0128954	0.00378125	0.176065
Pseudomonas syringae	0	0.000626062	0.000854687	0.00386665	0.175206
Lactobacillus rogosae	0.00556417	0.0187109	0.0267684	0.00426931	0.171396
Bdellovibrio bacteriovorus	0.0205967	0.0495681	0.0222856	0.00449571	0.169409
Idiomarina loihiensis	0.208996	0.070024	0.178636	0.00458027	0.168692
Alistipes timonensis	0.015962	0.0171369	0.0432956	0.00475245	0.167273
Ureaplasma urealyticum	0.00240309	0.00103631	0	0.00498211	0.165458
Desulforamulus hydrothermalis	0.000200826	0.000248312	0.001031	0.00518212	0.163944
Muribaculum intestinale	0.0913823	0.219227	0.200285	0.00525211	0.163428
Microlunatus phosphovorus	0.00367	0.0133088	0.0206086	0.00535534	0.162679
Kribbella solani	7.21304e-05	0.001449	0.00306312	0.00540002	0.16236
Dokdonella fugitiva	0.00391217	0.00134544	0.00084325	0.00565476	0.160587
Sporosarcina pasteurii	0.000662391	0	0.00163988	0.00569826	0.160292
Citrobacter amalonaticus	0	0	0.00287594	0.00578446	0.159715
Komagataeibacter europaeus	0	0	0.000840875	0.00578446	0.159715
Lysobacter silvestris	0	0	0.000692875	0.00578446	0.159715
Ruminiclostridium hungatei	2.23651	0.436626	1.13408	0.00583189	0.159401
Acetivibrio ethanolgignens	0.00228217	0.00215694	0.00506344	0.00608532	0.157764
Absiella argi	0.0740045	0.166533	0.0709772	0.0061938	0.157085
Prevotella rara	0.136823	0.000816688	0.0886176	0.00634882	0.156134
Barnesiella intestinihominis	0.139814	0.414585	0.731047	0.00649559	0.155255
Sphingomonas yunnanensis	4.75217e-05	0.00135556	0	0.00650364	0.155207
Myxococcus stipitatus	0.00287978	0.0168101	0.00876688	0.00651914	0.155116
Prevotella buccae	0.0164668	0.147642	0.209285	0.00680005	0.153493
Caldinitratiruptor microaerophilus	0.0127652	0.00323781	0.00358106	0.0071715	0.151448
Ruminococcus bromii	0.330843	0.0518429	0.105661	0.00725553	0.151
UNKNOWN	0.116599	0.127735	0.101817	0.00728604	0.150838
Salinivibrio costicola	0.0583	0.0429465	0.0445464	0.0073731	0.150381
Sutterella stercoricanis	0.000123043	0.00486638	0.00725025	0.00741564	0.15016
Priestia megaterium	0.00222526	0.00154275	0.000397125	0.0076193	0.149118
Anaerostipes hadrus	2.19188	0.945479	1.05695	0.00785666	0.147938
Haemophilus parainfluenzae	0.00508413	0.0103241	0.0180084	0.00794384	0.147514
Wolbachia endosymbiont of Pentalonia nigronervosa	0	0.0127539	0.00175506	0.00794554	0.147506
Fibrobacter succinogenes	0.4128	0.122341	0.295252	0.00806551	0.146929
Flavobacterium ummariense	0.00560513	0.000917313	0.0836246	0.00817744	0.146399
Anaerotignum propionicum	0.0040827	0.0102021	0.00436794	0.00832833	0.145696
Adlercreutzia equolifaciens	0.00617017	0.00115931	0.00374469	0.00835589	0.145569
Weissella ceti	0.00482891	0.0128448	0.0141499	0.00844706	0.145151
Candidatus Liberibacter africanus	0.00268939	0.00133413	0.0102826	0.00882157	0.143483
Citrifermentans bremense	0	0.00246381	0.00359481	0.00902492	0.142606
Geobacillus kaustophilus	0.000101652	0.000129	0.0009045	0.00938544	0.1411
Paraclostridium bifermentans	0.306662	0.0931509	0.231404	0.00948508	0.140694
Enterococcus faecium	0.041224	0.00929544	0.0399042	0.00977769	0.139525
Lacrimispora celerecrescens	0.0330269	0.0841304	0.0840628	0.0100832	0.138342
Chitinimonas taiwanensis	0.00615752	0.0294151	0.102171	0.0100922	0.138307
Burkholderia cepacia	7.48696e-05	0	0.000344687	0.0106372	0.136285
Thermocrinis jamiesonii	7.06957e-05	0	0.000345188	0.0106372	0.136285
Mesomycoplasma hyorhinis	0.00195417	0.0035515	0.0122934	0.0108264	0.135606
Bacteroides galacturonicus	0.0123073	0.0296783	0.0414872	0.0114119	0.133581
Clostridium amazonense	0.000821043	0.00313175	0.00331162	0.0128621	0.12898
Kushneria marisflavi	0.00731704	0.00249563	0.0253412	0.0128625	0.128979
Parablastomonas arctica	0.00123861	0.00082475	0.00247087	0.0128921	0.12889
Citrobacter freundii	0.0018713	0.00792575	0.0276333	0.0133147	0.127649
Victivallis vadensis	0.00217109	0.0280094	0.0288023	0.0133855	0.127445
Alistipes communis	0.000145	0.00035375	0.00182131	0.0137242	0.126485
Alcaligenes faecalis	0.00131804	0.00424506	0.00439294	0.0138193	0.126219
Parabacteroides distasonis	0.353269	1.14729	0.674535	0.0147563	0.123695
Prevotella melaninogenica	0.0202476	0.278993	0.0593226	0.0156274	0.12149
Lacihabitans soyangensis	0.000267478	0	0.000944125	0.0157973	0.121074
Haemophilus influenzae	0.0019853	0.00804375	0.0119556	0.0158076	0.121049
Enterobacter cloacae	0.0184896	0.00772406	0.00976056	0.0166372	0.119081
Anaerococcus prevotii	0.027271	0.0122627	0.0191019	0.0172743	0.117636
Bacteroides eggerthii	0.19817	0.513305	0.456785	0.0175572	0.117011
Bacteroides ovatus	0.535091	0.458536	0.748582	0.0178861	0.116297
Bifidobacterium longum	1.99208	0.437231	0.772544	0.0185833	0.114827
Streptococcus mutans	0.00455552	0.00824981	0.0112814	0.0188324	0.114314
Klebsiella oxytoca	0.675973	0.000619063	0.000770312	0.0189439	0.114087
Mechercharimyces mesophilus	0.00204717	0.000129	0.000522	0.0194911	0.112992
Hydrogenobacter hydrogenophilus	0.00110596	0	0.000234187	0.0196378	0.112704
Clostridioides difficile	1.541	0.49166	1.51141	0.0200115	0.111979
Marinimicrobia bacterium SCGC AAA160-I06	0.000551043	0	0.000851938	0.0200688	0.111869
Clostridium cochlearium	0.0013277	0.00231331	0.00139687	0.0200841	0.11184
Butyricicoccus pullicaecorum	0.00179861	0.0020725	0.00390731	0.0203404	0.111352
Brevundimonas vesicularis	0.0143351	0.0268141	0.0343531	0.0208378	0.110423
Coriobacterium glomerans	0.0109329	0.00225338	0.00418575	0.0210309	0.110068
Bacteroides xylanisolvens	0.512026	1.09186	0.399204	0.0211625	0.109828
Amylolactobacillus amylophilus	0.00130604	0.000180125	0.00141862	0.0222971	0.107819
Annamia toxica	0	0	0.000262562	0.0225203	0.107436
Brevibacterium casei	0	0.0491291	0	0.0225203	0.107436
Cyanobacterium stanieri	0	0	0.0004725	0.0225203	0.107436
Desulfofundulus australicus	0	0	0.000435125	0.0225203	0.107436
Duodenibacillus massiliensis	0	0.00214656	0	0.0225203	0.107436
Herbaspirillum seropedicae	0	0	0.000474125	0.0225203	0.107436
Holdemania massiliensis	0	0.00048725	0	0.0225203	0.107436
Lelliottia amnigena	0	0.00111662	0	0.0225203	0.107436
Mitsuokella multacida	0	0.0620057	0	0.0225203	0.107436
Pantoea eucrina	0	0	0.000216625	0.0225203	0.107436
Pedobacter caeni	0	0	0.000900938	0.0225203	0.107436
Prevotella disiens	0	0	0.000269625	0.0225203	0.107436
Sporacetigenium mesophilum	0	0	0.000191563	0.0225203	0.107436
Syntrophomonas wolfei	0	0	0.000974625	0.0225203	0.107436
Weissella cibaria	0	0.00159987	0	0.0225203	0.107436
Coprococcus eutactus	0.0586553	0.0451249	0.148295	0.0227038	0.107124
Legionella clemsonensis	0.487783	0.351627	0.184424	0.0229764	0.106665
Bacteroides caccae	0.236754	0.255873	0.256786	0.0237883	0.105329
Lachnospira eligens	0.353079	1.14766	1.11507	0.0239577	0.105056
Blautia obeum	1.04695	0.543369	0.86348	0.0240753	0.104868
Alicyclobacillus acidoterrestris	0.00277535	0.00052075	0.00290144	0.0244459	0.104281
Periweissella beninensis	0.00580226	0.00552619	0.0101251	0.0248491	0.103651
Pseudomonas citronellolis	0	7.83125e-05	0.000669062	0.0251595	0.103174
Mesonia algae	0.000112261	0	0.00672188	0.025493	0.102667
Bacteroides graminisolvens	0	0.000182813	0.000897812	0.0273026	0.10003
Weissella confusa	0	0.076093	0.000524	0.0273026	0.10003
Lacrimispora indolis	0.0272471	0.103112	0.0695031	0.0275977	0.0996162
Periweissella ghanensis	0.0590238	0.00851738	0.0405084	0.0277691	0.0993782
Coprobacter secundus	0.00029613	0.00484556	0.00752519	0.0282585	0.0987062
Cohnella damuensis	0.0161729	0.0117934	0.0824069	0.0290302	0.09767
Lysinibacillus sphaericus	0	0.00011225	0.0003295	0.0295702	0.0969611
Cronobacter sakazakii	0.000446957	0	0.00234587	0.0305585	0.0956967
Veillonella magna	0.00221113	0.00484175	0.00138725	0.0308435	0.0953396
Microbacterium aurum	0.00325326	0.0103989	0.0010235	0.0310777	0.0950487
Butyricimonas synergistica	0.00102891	0.00646806	0.0041285	0.031225	0.0948667
Leptonema illini	0.00134139	0	8.35e-05	0.0323065	0.0935571
Komagataeibacter xylinus	0.000217957	0.000234313	0.00136244	0.032687	0.0931068
Lactobacillus helveticus	0.00538991	0.0168106	0.015771	0.033085	0.0926414
Desulfofundulus kuznetsovii	0.00398517	0.00250031	0.0108116	0.0337208	0.0919093
Candidatus Phytoplasma cynodontis	0.00533035	0.00298294	0.0194288	0.0338814	0.0917265
Acidaminococcus intestini	0.014447	0.0298467	0.0306114	0.0345627	0.0909607
Propionibacterium freudenreichii	0.0026163	9.84375e-05	0.00137906	0.0347929	0.0907054
Porphyromonas gingivalis	0.469696	2.43805	1.70284	0.0357379	0.0896748
Massilioclostridium coli	0.0782653	0.0442064	0.170658	0.0363538	0.0890175
Selenomonas flueggei	0.00152052	0	0.00350744	0.036388	0.0889814
Oceanospirillum beijerinckii	0.00174217	0.000158812	0.000668688	0.0372635	0.088067
Schnuerera ultunensis	0.00167978	0.0271066	0.00809563	0.0394403	0.0858833
Mycoplasmopsis meleagridis	0.000918435	0.00206306	0.00209944	0.0395129	0.0858126
Abiotrophia defectiva	0.00280743	0.000501937	0.000826812	0.0402161	0.0851342
Butyricimonas virosa	0.0439055	0.137498	0.122282	0.0405662	0.0848008
Corynebacterium durum	0.00106739	0	0.000173063	0.0411884	0.0842153
Thermanaerovibrio velox	0.00210135	0.00104794	0.00998244	0.0412015	0.0842031
Clostridium subterminale	0.140893	0.188374	0.367181	0.0417472	0.0836971
Alkalibacterium putridalgicola	0.000565652	0.000109188	0.000884812	0.0420086	0.083457
Oscillibacter ruminantium	0.124408	0.262554	0.311492	0.0425441	0.0829698
Faecalibacterium prausnitzii	10.7766	14.433	13.1879	0.043	0.0578282
Megasphaera hexanoica	0.00391652	0.00415894	0.00555844	0.0431578	0.0824189
Candidatus Nucleicultrix amoebiphila	0.000276435	0.000406063	0.0008855	0.0432838	0.0823068
Gracilimonas amylolytica	0.0189442	0.0209746	0.0392811	0.0439583	0.0817121
Butyrivibrio hungatei	0.0142047	0.0112512	0.00915569	0.0440649	0.0816189
Bilophila wadsworthia	0.0622277	0.190899	0.128973	0.044075	0.0816101
Streptococcus anginosus	0.0220963	0.0423911	0.00419812	0.0442009	0.0815004
Ruminococcus callidus	0.00172013	0.000211813	0.00100825	0.0448331	0.0809541
[Clostridium] aminophilum	0.000391739	0.00145575	0.000261438	0.0455124	0.0803758
Thermodesulfomicrobium thermophilum	0.496959	0.377126	2.13699	0.0455913	0.0803092
Thermoflavimicrobium dichotomicum	0.00145883	6.81875e-05	0.000860312	0.045615	0.0802892
Novosphingobium naphthalenivorans	0.0177643	0.0139894	0.0782891	0.045763	0.0801646
Echinicola pacifica	0.0195831	0.112426	0.0943889	0.0468366	0.0792727
Collinsella aerofaciens	3.02528	0.565275	1.02984	0.0471886	0.0789847
Lactobacillus johnsonii	0.0127847	0.0022235	0.000516813	0.047791	0.0784968
Dialister micraerophilus	0.00113113	0.00151456	0.00423363	0.0514045	0.0756935
Bulleidia extructa	0.00780109	0.00150631	0.00572794	0.052518	0.0748692
Gordonibacter urolithinfaciens	0.0864978	0.0178664	0.0352548	0.053321	0.0742856
Akkermansia muciniphila	1.10021	0.465341	1.74918	0.0539098	0.0738632
Delftia acidovorans	0	0.000790125	0.000715375	0.0542974	0.0735877
Values are presented as mean relative abundance. Differences were considered statistically significant at p < 0.05. P-values are reported as unadjusted p-values and should be interpreted as exploratory. Corresponding effect sizes (ε² or η²) are reported for each comparison. Effect sizes were interpreted as small (η² or ε² ≈ 0.01), medium (≈ 0.06), and large (≥ 0.14). Abbreviations: BCO breast can…

## Sheet: Supplementary Table 2
Supplemetary Table 2 Analysis of taxonomic differences within intervention group
Taxon	Mean-pre	SD-pre	Mean-post	SD-post	P-value	Effect size (r₍rb₎)
Phylum
Actinobacteria	8.95392	7.44861	13.6769	11.7368	0.0546239	0.533027
Firmicutes	74.7681	7.59263	69.8438	7.48259	0.0392433	-0.571792
Order
Spirochaetes	0.453631	0.24794	0.713244	0.690801	0.0330469	0.591175
Clostridia	68.0486	7.65725	63.2152	6.89023	0.0463995	-0.55241
Spirochaetia	0.453631	0.24794	0.713244	0.690801	0.0330469	0.591175
Actinomycetales	0.0475669	0.0426837	0.0821279	0.0740975	0.0330469	0.591175
Eubacteriales	68.0481	7.65756	63.2148	6.88976	0.0463995	-0.55241
Lactobacillales	1.84528	0.75135	1.49044	0.913599	0.0392433	-0.571792
Leptospirales	0.451795	0.249353	0.711395	0.691762	0.0330469	0.591175
Propionibacteriales	0.0107206	0.0113946	0.00585831	0.00651685	0.0463995	-0.55241
Family
Actinomycetaceae	0.0475669	0.0426837	0.0821279	0.0740975	0.0330469	0.591175
Alicyclobacillaceae	0.00466192	0.00378287	0.00264769	0.00277038	0.0366579	-0.660775
Blattabacteriaceae	0.100166	0.234902	0.0393628	0.113363	0.0468533	-0.628542
Burkholderiaceae	0.0117955	0.0369374	0.0201015	0.0596456	0.0277078	0.898717
Leptospiraceae	0.451795	0.249353	0.711395	0.691762	0.0330469	0.591175
Propionibacteriaceae	0.0107206	0.0113946	0.00585831	0.00651685	0.0463995	-0.55241
Genus
Acholeplasma	0.0140893	0.0173591	0.00895023	0.0102863	0.0498602	-0.566139
Actinomyces	0.0127342	0.0124567	0.0260962	0.0264683	0.0159064	0.668706
Alicyclobacillus	0.00466192	0.00378287	0.00264769	0.00277038	0.0366579	-0.660775
Blattabacterium	0.100166	0.234902	0.0393628	0.113363	0.0468533	-0.628542
Clostridium	1.30211	0.813712	0.643505	0.57647	0.00464943	-0.785003
Desulfosporomusa	0.000892	0.00140301	0.000102538	0.000369708	0.0463995	-0.813125
Eggerthella	0.122208	0.149068	0.216777	0.25463	0.0546239	0.533027
Leptospira	0.450204	0.250993	0.710772	0.692082	0.0330469	0.591175
Ligilactobacillus	0.00879308	0.00654109	0.0313383	0.0630532	0.0127922	0.750614
Periweissella	0.158857	0.169086	0.0468348	0.0430868	0.00877463	-0.726855
Planococcus	0.000382769	0.000968865	0.001153	0.00167522	0.0431144	0.904534
Pseudoflavonifractor	0.00318431	0.00606653	0.00114931	0.00277516	0.0356919	-0.742611
Ralstonia	0.00134892	0.00383045	0.00324969	0.00580365	0.0431144	0.904534
Ruminiclostridium	3.55306	2.56101	2.07185	1.55104	0.0463995	-0.55241
Schaalia	0.029764	0.0290389	0.0469082	0.0390065	0.0330469	0.591175
Selenomonas	0.029675	0.0331715	0.0141268	0.0202947	0.0131036	-0.688089
Tissierella	0.00350292	0.00465472	0.00138938	0.00221458	0.0356919	-0.742611
Acholeplasma equirhinis	0.0138814	0.0173995	0.00821462	0.00813257	0.059739	-0.543493
Actinomyces oris	0.0126195	0.0124021	0.0258199	0.0260428	0.0159064	0.668706
Species
Alicyclobacillus acidoterrestris	0.00466192	0.00378287	0.00264769	0.00277038	0.0366579	-0.660775
Bacteroides cellulosilyticus	0.203496	0.588062	0.254402	0.69968	0.0593361	0.596309
Bacteroides galacturonicus	0.00694269	0.00528183	0.0345555	0.0595054	0.0392433	0.571792
Bifidobacterium animalis	0.0134816	0.0188575	0.0511404	0.0834978	0.0277078	0.610558
Bifidobacterium pseudocatenulatum	0.188277	0.400559	1.55685	3.75676	0.0131036	0.688089
Blattabacterium punctulatus	0.100166	0.234902	0.0393628	0.113363	0.0468533	-0.628542
Clostridium acetobutylicum	0.096319	0.117539	0.0638979	0.0660263	0.00877463	-0.726855
Clostridium beijerinckii	0.107375	0.144744	0.0293708	0.0362509	0.00877463	-0.726855
Clostridium homopropionicum	0.00334569	0.0044678	0.00226662	0.00326422	0.04995	-0.693103
Desulfosporomusa polytropa	0.000892	0.00140301	0.000102538	0.000369708	0.0463995	-0.813125
Eggerthella lenta	0.122208	0.149068	0.216777	0.25463	0.0546239	0.533027
Enterococcus faecalis	0.195876	0.686795	0.00127515	0.00351715	0.00768579	-0.888523
Klebsiella oxytoca	0.00612423	0.00598444	0.000140615	0.000506996	0.0172903	-0.841625
Lactobacillus rogosae	0.00217554	0.00483003	0.0185848	0.0375341	0.0284018	0.730564
Leptospira biflexa	0.450204	0.250993	0.710772	0.692082	0.0330469	0.591175
Ligilactobacillus salivarius	0.00879308	0.00654109	0.0313383	0.0630532	0.0127922	0.750614
Megamonas funiformis	0.00184423	0.00311255	0.00465031	0.00389008	0.0284018	0.730564
Megasphaera hexanoica	0.00522746	0.00356906	0.00317546	0.0031741	0.0341705	-0.61143
Periweissella ghanensis	0.0914771	0.145402	0.0196892	0.0250593	0.0408598	-0.616575
Planococcus faecalis	0.000382769	0.000968865	0.001153	0.00167522	0.0431144	0.904534
Pseudoflavonifractor capillosus	0.00318431	0.00606653	0.00114931	0.00277516	0.0356919	-0.742611
Ruminiclostridium hungatei	3.04714	2.59071	1.4205	1.34635	0.0277078	-0.610558
Ruminococcus bromii	0.437919	0.41121	0.173204	0.160778	0.0231298	-0.629941
Schaalia odontolytica	0.029764	0.0290389	0.0469082	0.0390065	0.0330469	0.591175
Selenomonas ruminantium	0.0242748	0.0309485	0.00922254	0.00926807	0.0277078	-0.610558
Sporomusa malonica	0.002725	0.00644914	0.00143138	0.00403325	0.0431144	-0.904534
Tissierella praeacuta	0.00350292	0.00465472	0.00138938	0.00221458	0.0356919	-0.742611
Clostridium colinum	0.00424977	0.00676659	0.0213157	0.031248	0.0284018	0.730564
Eubacterium minutum	0.000187846	0.000464508	0.00164192	0.00409167	0.0431144	0.904534
Values are presented as mean relative abundance. Differences were considered statistically significant at p < 0.05. P-values are reported as unadjusted p-values and should be interpreted as exploratory. Effect sizes were interpreted as small (r₍rb₎ ≈ 0.1), medium (r₍rb₎ ≈ 0.3), and large (r₍rb₎ ≥ 0.5).

## Sheet: Supplementary Table 3
Supplementary Table 3 Analysis of quality-of-life domains measured using the EORTC QLQ-C30 and EORTC QLQ-BR23 questionnaires.
	INT-pre	INT-post	CTRL-pre	CTRL-post	P value (INT-pre vs. INT-post)	Effect size (INT-pre vs. INT-post)	Scaled differance (INT-pre vs. INT-post)	P value (CTRL-pre vs. CTRL-post)	Effect size (CTRL-pre vs. CTRL-post)	Scaled differance (CTRL-pre vs. CTRL-post)	P value (INT-pre vs. CTRL-pre)	Effect size (INT-pre vs. CTRL-pre)	Scaled differance (INT-pre vs. CTRL-pre)	P value (INT-post vs. CTRL-post)	Effect size (INT-post vs. CTRL-post)	Scaled differance (INT-post vs. CTRL-post)
	Emmeans + SE	Emmeans + SE	Emmeans + SE	Emmeans + SE	p	pts	%	p	pts	%	p	pts	%	p	pts	%
EORTC QLQ-C30
Physical functioning	7.85 + 0.841	5.69 + 0.841	9.30 + 0.959	8.80 + 0.959	0.0622	-2.15	-14.4	0.9466	-0.50	-3.3	0.6680	1.45	9.7	0.0901	3.11	20.7
Role functioning	3.35 + 0.433	1.85 + 0.433	3.60 + 0.494	3.80 + 0.494	0.0325	-1.50	-22.4	0.9849	0.20	3.3	0.9801	0.25	4.2	0.0251	1.95	30
Emotional functioning	5.77 + 0.793	3.69 + 0.793	7.30 + 0.904	7.30 + 0.904	0.0989	-2.08	-14.7	1.0000	0.00	0	0.5857	1.53	12.8	0.0242	3.61	27.5
Cognitive functioning	2.69 + 0.460	2.00 + 0.460	4.10 + 0.525	3.30 + 0.525	0.3208	-0.69	-11.5	0.3098	-0.80	-13.3	0.2049	1.41	23.5	0.2658	1.30	21.7
Social functioning	2.88 + 0.426	2.00 + 0.426	4.50 + 0.486	4.20 + 0.486	0.1218	-0.88	-14.7	0.8980	-0.30	-5	0.0800	1.62	26.9	0.0096	2.20	36.7
Global health status / QoL	10.62 + 1.02	8.85 + 1.02	9.90 + 1.16	8.50 + 1.16	0.5042	1.77	14.7	0.7610	1.40	11.7	0.9666	0.72	6	0.9960	0.35	2.9
Fatigue	6.31 + 0.597	3.85 + 0.597	6.70 + 0.681	7.30 + 0.681	0.0064	-2.46	-27.4	0.8559	0.60	6.7	0.9724	0.39	4.4	0.0027	3.45	38.4
Nausea & vomiting	2.08 + 0.346	1.54 + 0.346	2.80 + 0.394	2.80 + 0.394	0.2094	-0.54	-1.3	1.0000	0.00	0	0.5230	0.72	12.1	0.0994	1.26	13.3
Pain	3.62 + 0.485	2.46 + 0.485	4.70 + 0.553	5.30 + 0.553	0.0815	-1.15	-19.2	0.6571	0.60	10	0.4644	1.08	18.1	0.0028	2.84	47.3
Dyspnoea	1.85 + 0.237	1.54 + 0.268	2.20 + 0.270	1.90 + 0.270	0.7272	-0.30	-10.2	0.7531	-0.30	-10	0.7596	0.35	11.8	0.7831	0.36	12
Insomnia	2.0 + 0.289	2.0 + 0.323	2.3 + 0.329	2.1 + 0.329	1.0000	0.00	0	0.9338	-0.20	-6.7	0.9021	0.30	10	0.9963	0.10	3.3
Appetite loss	1.0 + 0.142	1.0 + 0.155	1.5 + 0.162	1.3 + 0.162	1.0000	0.00	0	0.4944	-0.20	-6.7	0.1181	0.50	16.7	0.5487	0.30	10
Constipation	1.31 + 0.140	1.15 + 0.157	1.30 + 0.160	1.30 + 0.160	0.7649	-0.16	-5.3	1.0000	0.00	0	1.0000	-0.01	-0.3	0.9060	0.15	5
Diarrhoea	1.08 + 0.231	1.08 + 0.243	1.90 + 0.263	1.80 + 0.263	1.0000	0.00	0.1	0.9273	-0.10	-3.3	0.1133	0.82	27.4	0.2109	0.72	24
Financial difficulties	1.69 + 0.274	1.29 + 0.293	2.20 + 0.313	2.10 + 0.313	0.3111	-0.40	-13.3	0.9700	-0.10	-3.3	0.6196	0.51	16.9	0.2590	0.81	26.9
EORTC QLQ-BR23
Body image	9.81 + 0.816	7.85 + 0.816	11.10 + 0.930	10.10 + 0.930	0.0191	-1.96	-16.3	0.4853	-1.00	-8.3	0.7250	1.29	10.8	0.2849	2.25	18.8
Sexual functioning	3.62 + 0.281	3.62 + 0.281	4.60 + 0.320	4.50 + 0.320	1.0000	0.00	0	0.9901	-0.10	-1.7	0.1150	0.98	16.4	0.1808	0.88	14.7
Sexual enjoyment	1.54 + 0.175	1.62 + 0.175	1.70 + 0.200	1.60 + 0.200	0.9517	0.08	2.6	0.9307	-0.10	-3.3	0.9290	0.16	5.4	0.9999	-0.02	-0.5
Future perspective	1.31 + 0.422	1.00 + 0.422	1.60 + 0.481	1.70 + 0.481	0.6659	-0.31	-10.3	0.9876	0.10	3.3	0.9677	0.29	9.7	0.6965	0.70	23.3
Systemic therapy side-effects	9.77 + 0.749	9.46 + 0.749	13.40 + 0.854	13.30 + 0.854	0.9572	-0.31	-1.5	0.9989	-0.10	-0.5	0.0166	3.63	17.3	0.0106	3.84	18.3
Breast symptoms	6.31 + 0.732	5.31 + 0.732	7.90 + 0.834	8.00 + 0.834	0.5715	-1.00	-8.3	0.9994	0.10	0.8	0.4869	1.59	13.3	0.0907	2.69	22.4
Arm symptoms	4.69 + 0.573	4.85 + 0.573	6.20 + 0.653	6.10 + 0.653	0.9863	0.15	1.7	0.9974	-0.10	-1.1	0.3241	1.51	16.8	0.4833	1.25	13.9
Upset by hair loss	0.385 + 0.238	0.538 + 0.238	0.800 + 0.271	0.900 + 0.271	0.9552	0.15	20.5	0.9911	0.10	6.7	0.6593	0.42	13.8	0.7482	-0.36	-3.3
Values are presented as estimated marginal means (EMMeans) ± standard error (SE). The sample size (n) indicates the required sample size based on power analysis. Effect size (pts) reflects the mean change in questionnaire score. Scaled difference (%) represents the between-group difference expressed on the 0–100 scale after linear transformation according to the EORTC scoring manual. Statistical …
